# Supplementary material for: Adipose Tissue-Derived Stem Cells Retain Their Adipocyte Differentiation Potential in Three-Dimensional Hydrogels and Bioreactors
Source: Biomolecules. 2020 Jul 17;10(7):1070. doi: 10.3390/biom10071070 (PMC7408056; doi:10.3390/biom10071070)
Supplement: Supplementary file 1 [file biomolecules-10-01070-s001.zip]

Archive with 5 entries (5 files):
- Supplementary Figures Revised/Figure S1 Matlab Code.pdf
- Supplementary Figures Revised/S2.TIF
- Supplementary Figures Revised/S3.TIF
- Supplementary Figures Revised/S4.TIF
- Supplementary Figures Revised/S5.TIF
